# Supplementary material for: A Polarity-Sensitive Far-Red Fluorescent Probe for Glucose Sensing through Skin
Source: Biosensors (Basel). 2023 Aug 4;13(8):788. doi: 10.3390/bios13080788 (PMC10452146; doi:10.3390/bios13080788)
Supplement: Supplementary file 1 [file biosensors-13-00788-s001.zip]

Archive with 1 entries (1 files):
- biosensors-2503696-supplementary.pdf
